# Supplementary material for: The Impact of COVID-19-Related Restrictions on the Incidence of Diaphyseal and Distal Forearm Fractures: A Retrospective Analysis
Source: Medicina (Kaunas). 2026 May 15;62(5):966. doi: 10.3390/medicina62050966 (PMC13208516; doi:10.3390/medicina62050966)
Supplement: Supplementary file 1 [file medicina-62-00966-s001.zip]

Archive with 1 entries (1 files):
- medicina-4239684-supplementary.pdf
